# Supplementary material for: Optimality and sub-optimality in a bacterial growth law
Source: Nat Commun. 2017 Jan 19;8:14123. doi: 10.1038/ncomms14123 (PMC5253639; doi:10.1038/ncomms14123)
Supplement: Supplementary Dataset 1 — CRP activity endogenous control point for O curve [file ncomms14123-s2.xlsx]

## Sheet: info
CRP activity in wild type E. Coli (endogenous control point)
rows are independent day-day repeats
columns are growth conditions

## Sheet: data
condition	lactose	lac 0.25mM TDG	lac 0.5mM TDG	lac 1mM TDG	glucose	glycerol	sorbitol	lactose D_lacI	pyruvate	arabinose	galactose	maltose	galactose D_galS	sorbitol ptet-srlAEBD uninduced	sorbitol ptet-srlAEBD induced
repeat#1	0.19286	0.33905	0.4094	0.48977	0.18532	0.47571	0.41053	0.11342	0.42233	0.22454	0.5364	0.20733	0.37753	0.42795	0.2935
repeat#2	0.18097	0.33124	0.40285	0.46037	0.17193	0.46779	0.44293	0.126	0.41534	0.19783	0.53892	0.20606	0.40595	0.41944	0.26754
repeat#3	0.18957	0.33696	0.39083	0.51667	0.16923	0.48022	0.43102	NaN	0.40562	0.22244	0.50973	0.19627	0.38375	0.44017	0.34598
