# Supplementary material for: Optimality and sub-optimality in a bacterial growth law
Source: Nat Commun. 2017 Jan 19;8:14123. doi: 10.1038/ncomms14123 (PMC5253639; doi:10.1038/ncomms14123)
Supplement: Supplementary Dataset 2 — Growth rate endogenous control point for O curve [file ncomms14123-s3.xlsx]

## Sheet: info
growth rates [1/h] in wild type E. Coli (endogenous control point)
rows are independent day-day repeats
columns are growth conditions

## Sheet: data
condition	lactose	lac 0.25mM TDG	lac 0.5mM TDG	lac 1mM TDG	glucose	glycerol	sorbitol	lactose D_lacI	pyruvate	arabinose	galactose	maltose	galactose D_galS	sorbitol ptet-srlAEBD uninduced	sorbitol ptet-srlAEBD induced
repeat#1	0.57775	0.49865	0.44545	0.3595	0.69815	0.43874	0.45425	0.62157	0.31763	0.54402	0.20886	0.52887	0.39961	0.43374	0.42985
repeat#2	0.56468	0.50297	0.44306	0.34567	0.65719	0.39569	0.48037	0.61475	0.30886	0.54737	0.19905	0.51048	0.42831	0.42225	0.43941
repeat#3	0.5759	0.50691	0.42861	0.38011	0.67056	0.41692	0.45472	NaN	0.31499	0.5103	0.22761	0.52883	0.43204	0.43315	0.41026
