# Supplementary material for: Optimality and sub-optimality in a bacterial growth law
Source: Nat Commun. 2017 Jan 19;8:14123. doi: 10.1038/ncomms14123 (PMC5253639; doi:10.1038/ncomms14123)
Supplement: Supplementary Dataset 3 — CRP activity O-curve data [file ncomms14123-s4.xlsx]

## Sheet: info
CRP activities in cyaA cpdA mutant supplemented with indicated concentrations of cAMP
sheet are different conditions
rows are independent day-day repeats
columns are cAMP concentrations

## Sheet: lactose
cAMP[mM]	10	5	2.5	1.25	0.625	0.3125	0.15625	0.078125	0.039063	0
repeat#1	NaN	0.56059	0.39767	0.28785	0.18813	0.12184	0.086109	0.03178	0.012365	NaN
repeat#2	NaN	0.46168	0.39808	0.27244	0.19272	0.12323	0.066828	0.030704	0.017835	NaN
repeat#3	NaN	0.50069	0.38507	0.27429	0.18839	0.12197	0.073447	0.01877	0.0059347	NaN

## Sheet: lac 0.25mM TDG
cAMP[mM]	10	5	2.5	1.25	0.625	0.3125	0.15625	0.078125	0.039063	0
repeat#1	0.58024	0.71213	0.45389	0.38329	0.26879	0.19197	0.12135	0.046147	NaN	NaN
repeat#2	0.72168	0.60939	0.43424	0.36691	0.26135	0.18907	0.11063	0.05821	NaN	NaN
repeat#3	0.74264	0.60013	0.45681	0.37821	0.25992	0.18896	0.096076	0.037548	NaN	NaN

## Sheet: lac 0.5mM TDG
cAMP[mM]	10	5	2.5	1.25	0.625	0.3125	0.15625	0.078125	0.039063	0
repeat#1	0.58965	0.65389	0.51704	0.41826	0.31524	0.24763	0.15427	NaN	NaN	NaN
repeat#2	0.66705	0.69907	0.55874	0.43893	0.32388	0.2396	0.15613	NaN	NaN	NaN
repeat#3	NaN	NaN	0.52812	0.4366	0.31136	0.23152	0.14213	NaN	NaN	NaN

## Sheet: lac 1mM TDG
cAMP[mM]	10	5	2.5	1.25	0.625	0.3125	0.15625	0.078125	0.039063	0
repeat#1	NaN	0.7304	0.65191	0.57047	0.43934	0.34825	0.1979	NaN	NaN	NaN
repeat#2	0.92182	0.8911	0.67994	0.56222	0.40114	0.31573	0.23514	NaN	NaN	NaN
repeat#3	0.68674	0.64934	0.69609	0.57618	0.43144	0.37107	0.23072	NaN	NaN	NaN

## Sheet: glucose
cAMP[mM]	10	5	2.5	1.25	0.625	0.3125	0.15625	0.078125	0.039063	0
repeat#1	0.76986	0.7917	0.57615	0.36733	0.24165	0.11965	0.063063	0.028818	0.015356	0.0059433
repeat#2	NaN	0.84657	0.55815	0.33176	0.23812	0.12589	0.058046	0.033403	0.01681	0.0043907
repeat#3	0.70252	0.70611	0.54961	0.34677	0.25207	0.12374	0.065679	0.027881	0.0086063	0.00062332

## Sheet: glycerol
cAMP[mM]	10	5	2.5	1.25	0.625	0.3125	0.15625	0.078125	0.039063	0
repeat#1	0.68753	0.63565	0.58088	0.5354	0.36079	0.23858	0.11381	0.032355	0.013212	0.012028
repeat#2	0.66662	0.62541	0.52363	0.47964	0.2953	0.17365	0.089515	0.025357	0.016357	0.0042081
repeat#3	0.69363	0.62967	0.5566	0.52662	0.36015	0.22774	0.10546	0.037356	0.009899	0.010821

## Sheet: sorbitol
cAMP[mM]	10	5	2.5	1.25	0.625	0.3125	0.15625	0.078125	0.039063	0
repeat#1	NaN	NaN	0.65457	0.47466	0.32176	0.26055	0.1475	NaN	NaN	NaN
repeat#2	NaN	NaN	0.57382	0.51844	0.33259	0.27601	0.19029	NaN	NaN	NaN
repeat#3	0.81366	0.76098	0.64889	0.48517	0.35192	0.25267	0.16466	NaN	NaN	NaN

## Sheet: lactose D_lacI
cAMP[mM]	10	5	2.5	1.25	0.625	0.3125	0.15625	0.078125	0.039063	0
repeat#1	NaN	NaN	NaN	0.26862	0.18123	0.10681	0.071316	0.030286	0.015679	NaN
repeat#2	NaN	NaN	NaN	0.27796	0.18797	0.11292	0.06049	0.038369	0.018491	NaN

## Sheet: pyruvate
cAMP[mM]	10	5	2.5	1.25	0.625	0.3125	0.15625	0.078125	0.039063	0
repeat#1	NaN	NaN	0.79047	0.68547	0.36223	0.12864	0.044154	0.024774	0.011472	0.0070848
repeat#2	NaN	NaN	NaN	0.83282	0.4354	0.16889	0.049326	0.013104	NaN	NaN
repeat#3	NaN	0.79384	0.59481	0.69368	0.40749	0.14872	0.023502	0.015568	0.00216	NaN

[truncated: 6 more sheets: arabinose, galactose, maltose, galactose D_galS, sorbitol ptet-srlAEBD uninduced, sorbitol ptet-srlAEBD induced]
