# Supplementary material for: Optimality and sub-optimality in a bacterial growth law
Source: Nat Commun. 2017 Jan 19;8:14123. doi: 10.1038/ncomms14123 (PMC5253639; doi:10.1038/ncomms14123)
Supplement: Supplementary Dataset 4 — Growth rate O-curve data [file ncomms14123-s5.xlsx]

## Sheet: info
growth rates [1/h] in cyaA cpdA mutant supplemented with indicated concentrations of cAMP
sheet are different conditions
rows are independent day-day repeats
columns are cAMP concentrations

## Sheet: lactose
cAMP[mM]	10	5	2.5	1.25	0.625	0.3125	0.15625	0.078125	0.039063	0
repeat#1	NaN	0.26622	0.41161	0.51121	0.53534	0.55134	0.52889	0.37747	0.23842	NaN
repeat#2	NaN	0.25414	0.4316	0.51579	0.53836	0.56014	0.52415	0.35473	0.20716	NaN
repeat#3	0.065919	0.26937	0.45408	0.51983	0.5549	0.55873	0.52181	0.3573	0.22941	NaN

## Sheet: lac 0.25mM TDG
cAMP[mM]	10	5	2.5	1.25	0.625	0.3125	0.15625	0.078125	0.039063	0
repeat#1	0.33973	0.41713	0.45164	0.49024	0.49283	0.49735	0.43318	0.23769	NaN	NaN
repeat#2	0.30975	0.39126	0.44711	0.48227	0.50342	0.49185	0.41805	0.21412	NaN	NaN
repeat#3	0.31329	0.39082	0.45433	0.49059	0.50011	0.47814	0.40965	0.22314	NaN	NaN

## Sheet: lac 0.5mM TDG
cAMP[mM]	10	5	2.5	1.25	0.625	0.3125	0.15625	0.078125	0.039063	0
repeat#1	0.30456	0.36065	0.40917	0.4459	0.45448	0.4501	0.36927	NaN	NaN	NaN
repeat#2	0.20697	0.35463	0.39492	0.43928	0.47051	0.45711	0.3728	NaN	NaN	NaN
repeat#3	0.29017	0.36691	0.38944	0.43485	0.44174	0.42954	0.35486	NaN	NaN	NaN

## Sheet: lac 1mM TDG
cAMP[mM]	10	5	2.5	1.25	0.625	0.3125	0.15625	0.078125	0.039063	0
repeat#1	0.24167	0.18934	0.29815	0.32956	0.3581	0.34739	0.25395	NaN	NaN	NaN
repeat#2	0.24234	0.27666	0.29262	0.33243	0.36622	0.36067	0.24785	NaN	NaN	NaN
repeat#3	0.26146	0.20717	0.32693	0.34753	0.38786	0.35508	0.25558	0.28696	NaN	NaN

## Sheet: glucose
cAMP[mM]	10	5	2.5	1.25	0.625	0.3125	0.15625	0.078125	0.039063	0
repeat#1	0.22822	0.21269	0.42943	0.48979	0.61174	0.66767	0.66934	0.58302	0.48838	0.35778
repeat#2	0.2179	0.32417	0.42327	0.47824	0.57389	0.64521	0.64708	0.55878	0.43269	0.32733
repeat#3	0.25265	0.24985	0.43343	0.48326	0.60539	0.67555	0.6727	0.59234	0.50734	0.41341

## Sheet: glycerol
cAMP[mM]	10	5	2.5	1.25	0.625	0.3125	0.15625	0.078125	0.039063	0
repeat#1	0.22839	0.27181	0.40014	0.43407	0.49645	0.50825	0.50547	0.45794	0.44171	0.42634
repeat#2	0.18719	0.25443	0.36008	0.41713	0.46005	0.48526	0.47831	0.42406	0.41272	0.39404
repeat#3	0.24432	0.26257	0.37131	0.42213	0.48381	0.50062	0.48988	0.43925	0.41394	0.3887

## Sheet: sorbitol
cAMP[mM]	10	5	2.5	1.25	0.625	0.3125	0.15625	0.078125	0.039063	0
repeat#1	NaN	0.28217	0.3601	0.38534	0.43099	0.3788	0.18233	NaN	NaN	NaN
repeat#2	NaN	0.31733	0.37104	0.42751	0.47842	0.41184	0.22985	NaN	NaN	NaN
repeat#3	0.21237	0.19555	0.30007	0.45517	0.45095	0.39228	0.18821	NaN	NaN	NaN

## Sheet: lactose D_lacI
cAMP[mM]	10	5	2.5	1.25	0.625	0.3125	0.15625	0.078125	0.039063	0
repeat#1	NaN	NaN	0.15663	0.31974	0.56264	0.61697	0.59714	0.53966	0.38705	NaN
repeat#2	NaN	NaN	NaN	0.2988	0.53485	0.58722	0.6015	0.51435	0.33934	NaN

## Sheet: pyruvate
cAMP[mM]	10	5	2.5	1.25	0.625	0.3125	0.15625	0.078125	0.039063	0
repeat#1	NaN	NaN	0.17971	0.24508	0.33835	0.36413	0.29872	0.21587	0.23086	0.23306
repeat#2	NaN	NaN	NaN	0.21275	0.3235	0.35643	0.32417	0.21821	0.2458	NaN
repeat#3	0.14661	0.13565	0.16831	0.23351	0.33507	0.36664	0.31139	0.27347	0.26211	0.25406

[truncated: 6 more sheets: arabinose, galactose, maltose, galactose D_galS, sorbitol ptet-srlAEBD uninduced, sorbitol ptet-srlAEBD induced]
