# Supplementary material for: Optimality and sub-optimality in a bacterial growth law
Source: Nat Commun. 2017 Jan 19;8:14123. doi: 10.1038/ncomms14123 (PMC5253639; doi:10.1038/ncomms14123)
Supplement: Supplementary Dataset 5 — C-line data [file ncomms14123-s6.xlsx]

## Sheet: info
CRP activity and growth rate for C-line

## Sheet: data
condition	CRP* repeat#1	CRP* repeat#2	CRP* repeat#3	growth rate repeat#1	growth rate repeat#2	growth rate repeat#3
glucose	0.15463	0.13103	0.088932	0.66477	0.64149	0.62179
arabinose	0.20814	0.22668	0.15433	0.5482	0.51332	0.4282
sorbitol	0.43603	0.40695	0.20602	0.44971	0.43941	0.37867
galactose	0.5508	0.61877	0.48823	0.23803	0.25849	0.22696
glycerol	0.47629	0.4128	0.37532	0.39647	0.37817	0.37442
pyruvate	0.44553	0.43877	0.48306	0.31472	0.33076	0.3218
acetate	0.5932	0.60576	0.60842	0.21899	0.21332	0.22928
ribose	0.59448	0.59129	0.62435	0.36283	0.36132	0.35945
xylose	0.3199	0.31964	0.30558	0.47912	0.4859	0.47969
maltotriose	0.22595	0.2027	0.27987	0.52706	0.52271	0.53117
gluconate	0.19081	0.18416	0.18483	0.56499	0.55515	0.57581
rhamnose	0.36354	0.40258	0.4381	0.3776	0.35821	0.38673
